# Supplementary material for: Comparing Treatment Outcomes of Ampicillin-Sulbactam, Other β-Lactams, and Vancomycin in Blood Culture-Negative Infective Endocarditis
Source: Antibiotics (Basel). 2021 Dec 1;10(12):1476. doi: 10.3390/antibiotics10121476 (PMC8698808; doi:10.3390/antibiotics10121476)
Supplement: Supplementary file 1 [file antibiotics-10-01476-s001.zip]

Archive with 1 entries (1 files):
- antibiotics-1456984-supplementary.pdf
